# Supplementary material for: Srs2 binding to proliferating cell nuclear antigen (PCNA) and its sumoylation contribute to replication protein A (RPA) antagonism during the DNA damage response
Source: eLife. 2025 Aug 1;13:RP98843. doi: 10.7554/eLife.98843 (PMC12316459; doi:10.7554/eLife.98843)
Supplement: Figure 4—source data 2. [file elife-98843-fig4-data2.zip]

Archive with 6 entries (6 files):
- Ponceau Staining.tif
- __MACOSX/._Ponceau Staining.tif
- Pgk1_scanner.tif
- __MACOSX/._Pgk1_scanner.tif
- F9_Scanner.tif
- __MACOSX/._F9_Scanner.tif
