# Supplementary material for: Srs2 binding to proliferating cell nuclear antigen (PCNA) and its sumoylation contribute to replication protein A (RPA) antagonism during the DNA damage response
Source: eLife. 2025 Aug 1;13:RP98843. doi: 10.7554/eLife.98843 (PMC12316459; doi:10.7554/eLife.98843)
Supplement: Figure 5—figure supplement 1—source data 2. [file elife-98843-fig5-figsupp1-data2.zip]

Archive with 4 entries (4 files):
- srs2_high_200s.tif
- __MACOSX/._srs2_high_200s.tif
- FJY20220602.tif
- __MACOSX/._FJY20220602.tif
