# Supplementary material for: Srs2 binding to proliferating cell nuclear antigen (PCNA) and its sumoylation contribute to replication protein A (RPA) antagonism during the DNA damage response
Source: eLife. 2025 Aug 1;13:RP98843. doi: 10.7554/eLife.98843 (PMC12316459; doi:10.7554/eLife.98843)
Supplement: Figure 6—figure supplement 1—source data 3. [file elife-98843-fig6-figsupp1-data3.zip]

Archive with 4 entries (4 files):
- 6Supp D Ponceau Staining.tif
- __MACOSX/._6Supp D Ponceau Staining.tif
- 6Supp D srs2_Scanner.tif
- __MACOSX/._6Supp D srs2_Scanner.tif
